# Supplementary material for: Osteoimmune Properties of Mesoporous Bioactive Nanospheres: A Study on T Helper Lymphocytes
Source: Nanomaterials (Basel). 2023 Jul 26;13(15):2183. doi: 10.3390/nano13152183 (PMC10421130; doi:10.3390/nano13152183)
Supplement: Supplementary file 1 [file nanomaterials-13-02183-s001.zip]

Archive with 1 entries (1 files):
- nanomaterials-2500759-supplementary.pdf
